# Supplementary material for: Tespa1 facilitates hematopoietic and leukemic stem cell maintenance by restricting c-Myc degradation
Source: Leukemia. 2023 Mar 30;37(5):1039–47. doi: 10.1038/s41375-023-01880-6 (PMC10169665; doi:10.1038/s41375-023-01880-6)
Supplement: Supplementary file 2 — Supplementary Table S1 [file 41375_2023_1880_MOESM2_ESM.xlsx]

## Sheet: Sheet1
Table S1. Antibodies used in flow cytometry, duolink proximity ligation assay, immunofluorescence, Western blot and immunoprecipitation
Antibodies	Source	Cat. No	Assay
Anti-Mouse Lineage eFluor 450	eBioscience	88-7772-72	FC
Anti-Mouse Lineage FITC	eBioscience	22-7770-72	FC
Anti-Mouse c-Kit APC-eFluor 780	eBioscience	47-1171-82	FC
Anti-Mouse c-Kit PE-Cyanine7	eBioscience	25-1171-82	FC
Anti-Mouse Sca1 Percp-cy5.5	eBioscience	45-5981-82	FC
Anti-Mouse Sca1 APC	Biolegend	108112	FC
Anti-Mouse CD135 PE	eBioscience	17-1351-82	FC
Anti-Mouse CD135 APC	Biolegend	135310	FC
Anti-Mouse CD34 eFluor 660	eBioscience	50-0341-82	FC
Anti-Mouse CD34 FITC	eBioscience	11-0341-82	FC
Anti-Mouse CD34 Alexa Fluor 700	eBioscience	56-0341-82	FC
Anti-Mouse CD150 PE	Biolegend	306308	FC
Anti-Mouse CD48 APC	eBioscience	17-0481-82	FC
Anti-Mouse CD16/32 eFluor 450	eBioscience	48-0161-82	FC
Anti-Mouse CD127 PE	eBioscience	12-1271-82	FC
Anti-Mouse CD45.1 eFluor 450	eBioscience	48-0453-82	FC
Anti-Mouse CD45.2 PE-Cyanine7	eBioscience	25-0454-82	FC
Anti-Mouse B220 PE	eBioscience	12-0452-82	FC
Anti-Mouse B220 Brilliant Violet 510	Biolegend	103248	FC
Anti-Mouse CD3e APC-eFluor 780	eBioscience	47-0031-82	FC
Anti-Mouse CD3e Brilliant Violet 510	Biolegend	100353	FC
Anti-Mouse Gr-1 FITC	eBioscience	11-5931-82	FC
Anti-Mouse Gr-1 Brilliant Violet 510	Biolegend	108457	FC
Anti-Mouse CD11b Percp-cy5.5	eBioscience	45-0112-82	FC
Anti-Mouse CD11b Brilliant Violet 510	Biolegend	101263	FC
Anti-Mouse TER-119 Brilliant Violet 510	Biolegend	116237	FC
Anti-Mouse Annexin V Brilliant Violet 510	Biolegend	640937	FC
Anti-Mouse Ki67 PE-Cyanine7	eBioscience	25-5698-82	FC
Anti-c-Myc	Cell Signaling Technology	18583S	FC
Anti-TESPA1	Invitrogen	PA5-85981	PLA, IF, WB, IP
Anti-Tespa1	Abmart	M008248	IP
Anti-CSN6	Santa Cruz Biotechnology	sc-393023	FC, PLA, IF, IP
Anti-COPS6	Solarbio	K004988P	WB
Normal Mouse lgG	Beyotime	A7028	PLA, IP
Anti-GAPDH	Beyotime	AF1186	WB
Goat anti-Mouse IgG Alexa Fluor 488	Invitrogen	A-11001	FC
Donkey anti-Rabbit lgG Alexa Fluor 647	Invitrogen	A-31573	FC
Goat anti-Rabbit IgG Alexa Fluor 488	Invitrogen	A-11034	IF
Goat anti-Mouse IgG Alexa Fluor 647	Invitrogen	A-21235	IF
Goat anti-Rabbit IgG HRP	Beyotime	A0208	WB
FC, flow cytometry; PLA, proximity ligation assay; IF, immunofluorescence; WB, Western blot; IP, immunoprecipitation.
