# Supplementary material for: Tespa1 facilitates hematopoietic and leukemic stem cell maintenance by restricting c-Myc degradation
Source: Leukemia. 2023 Mar 30;37(5):1039–47. doi: 10.1038/s41375-023-01880-6 (PMC10169665; doi:10.1038/s41375-023-01880-6)
Supplement: Supplementary file 3 — Supplementary Table S2 [file 41375_2023_1880_MOESM3_ESM.xlsx]

## Sheet: Sheet1
Table S2. Primer sequences for mRNA expression and shRNA sequences for TESPA1 knockdown
Primer sequences for mRNA expression
Gene	Forward primer	Reverse primer
Tespa1	ATGGAGGCATCGGTACTGAG	CATCCAGGCTAGAAGGCTCG
Myct1	ATGGCTAATAACACCACGAGC	GCCACGGATACGGTGAAGG
Jmjd1c	CACCCGCACCATGATCGTTAT	CTTCGCCGTGATGTAATGCC
Nr4a1	TTGAGTTCGGCAAGCCTACC	GTGTACCCGTCCATGAAGGTG
Nr4a2	GTGTTCAGGCGCAGTATGG	TGTATTCTCCCGAAGAGTGGTAA
Nr4a3	TATGGCTCGGAATACACCACA	GCCCTCCATGAAGGTACTGAA
Egr1	TATGAGCACCTGACCACAGAG	GCTGGGATAACTCGTCTCCA
Myc	CCCAAGGGAAGACGATGACG	GCTGAGAAACCGCTCCACATAC
CSN6	GGAGTGACTGGGAGTGTTTCC	GAGCCCCAATCACCTGCATAG
Gapdh	CCTCGTCCCGTAGACAAAATG	TCTCCACTTTGCCACTGCAA
MYC	GGCTCCTGGCAAAAGGTCA	CTGCGTAGTTGTGCTGATGT
GAPDH	TTAAAAGCAGCCCTGGTGAC	CTCTGCTCCTCCTGTTCGAC
shRNA sequences for TESPA1 knockdown
shTESPA1 GGGACCAACAAGACTAGTTCA
